# Supplementary material for: SIRT1 Mediates the Effects of Sera from Athletes Who Engage in Aerobic Exercise Training in Activating Cells for Wound Healing
Source: Biomedicines. 2025 Apr 25;13(5):1041. doi: 10.3390/biomedicines13051041 (PMC12108720; doi:10.3390/biomedicines13051041)
Supplement: Supplementary file 1 [file biomedicines-13-01041-s001.zip]

Archive with 1 entries (1 files):
- biomedicines-3590032-supplementary.pdf
